# Supplementary material for: Validity and Reliability of the Danish Version of the Adult Eating Behavior Questionnaire—Results from the South Danish Obesity Initiative
Source: Nutrients. 2025 Dec 6;17(24):3824. doi: 10.3390/nu17243824 (PMC12736305; doi:10.3390/nu17243824)
Supplement: Supplementary file 1 [file nutrients-17-03824-s001.zip]

Archive with 1 entries (1 files):
- nutrients-4006197-supplementary.pdf
